# Supplementary material for: A Comparative Assessment of Approvals and Discontinuations of Systemic Antibiotics and Other Therapeutic Areas
Source: Healthcare (Basel). 2023 Jun 15;11(12):1759. doi: 10.3390/healthcare11121759 (PMC10298669; doi:10.3390/healthcare11121759)
Supplement: Supplementary file 1 [file healthcare-11-01759-s001.zip]

Archive with 1 entries (1 files):
- healthcare-2318548-supplementary.pdf
